# Supplementary material for: Genome editing in animals with minimal PAM CRISPR-Cas9 enzymes
Source: Nat Commun. 2022 May 12;13:2601. doi: 10.1038/s41467-022-30228-4 (PMC9098488; doi:10.1038/s41467-022-30228-4)
Supplement: Supplementary file 5 — Supplementary dataset 1 [file 41467_2022_30228_MOESM5_ESM.xlsx]

## Sheet: Supp. Fig 1b
Different PAM sequences used in Supplementary Fig 1 b
Endonuclease	PAM
AsCas12a	TTTV
ErCas12a	YTTN
LbCas12a	TTTV
SaCas9	NNG(A/G)(A/G)T
SpCas9	NGG
SpCas9 EQR	NGAG
SpCas9 VQR	NGA
SpCas9 VRER	NGCG
SpG	NGN
SpRY (NRN)	N(G/A)N
SpRY (NAN)	NAN

## Sheet: zebrafish gRNA-targets
Name	gene	Target sequence	exon	CRISPRscan score	Cas9	SpG	SpRY	PAM	High efficient	sgRNA primer
alb_a	slc45a2	GGGGAAGGTTGATTATGCACGGG	1	72	x	x	x	GGG	yes	TAATACGACTCACTATAGGGGAAGGTTGATTATGCACGTTTTAGAGCTAGAA
alb_b	slc45a2	GGTGGACTCGGAGCTTAAAGAGG	1	40	x	x	x	AGG	no	TAATACGACTCACTATAGGTGGACTCGGAGCTTAAAGGTTTTAGAGCTAGAA
Albino1-NGN	slc45a2	GGTCGTCATGGGGCCGAAGGAGA	1	80	-	x	-	AGA	yes	TAATACGACTCACTATAGGTCGTCATGGGGCCGAAGGGTTTTAGAGCTAGAA
Albino2-NGN	slc45a2	GGCTGCGTTTGTCACGCCAGTGT	1	69	-	x	-	TGT	no	TAATACGACTCACTATAGGCTGCGTTTGTCACGCCAGGTTTTAGAGCTAGAA
Albino3-NGN	slc45a2	GGCGAGCGACTACTGTAGGTCGT	1	49	-	x	-	CGT	no	TAATACGACTCACTATAGGCGAGCGACTACTGTAGGTGTTTTAGAGCTAGAA
Albino4-NGN	slc45a2	GGGAAGGTTGATTATGCACGGGT	1	62	-	x	-	GGT	no	TAATACGACTCACTATAGGGAAGGTTGATTATGCACGGTTTTAGAGCTAGAA
Albino5-NGN	slc45a2	GGCTCCACCACTCCAAAAACAGC	1	28	-	x	-	AGC	no	TAATACGACTCACTATAGGCTCCACCACTCCAAAAACGTTTTAGAGCTAGAA
Albino6-NAN	slc45a2	GGACTTCCCAGACGTCTGTACAG	1	38	-	-	x	CAG	yes	TAATACGACTCACTATAGGACTTCCCAGACGTCTGTAGTTTTAGAGCTAGAA
Albino7-NAN	slc45a2	GGGAATCCGTATGCTGAACACAA	5	56	-	-	x	CAA	no	TAATACGACTCACTATAGGGAATCCGTATGCTGAACAGTTTTAGAGCTAGAA
Albino8-NAN	slc45a2	GGGATTCTGATGTTAGTGGGCAT	1	74	-	-	x	CAT	yes	TAATACGACTCACTATAGGGATTCTGATGTTAGTGGGGTTTTAGAGCTAGAA
Golden1-NGN	slc24a5	GGGAGTTCGGCTCCAGAGCTCGT	3	80	-	x	-	CGT	no	TAATACGACTCACTATAGGGAGTTCGGCTCCAGAGCTGTTTTAGAGCTAGAA
Golden2-NGN	slc24a5	GGTGTGTTTGTGACGAAGGGCGA	4	68	-	x	-	CGA	yes	TAATACGACTCACTATAGGTGTGTTTGTGACGAAGGGGTTTTAGAGCTAGAA
Golden3-NGN	slc24a5	GGGTTCTGCTGTCTATAACCTGC	4	45	-	x	-	TGC	no	TAATACGACTCACTATAGGGTTCTGCTGTCTATAACCGTTTTAGAGCTAGAA
Golden4-NGN	slc24a5	GGCGATGACGGCGGCGACACTGA	5	58	-	x	-	TGA	no	TAATACGACTCACTATAGGCGATGACGGCGGCGACACGTTTTAGAGCTAGAA
Golden5-NGN	slc24a5	GGCTCCAGCAACATCCTGCGAGA	3	44	-	x	-	AGA	yes	TAATACGACTCACTATAGGCTCCAGCAACATCCTGCGGTTTTAGAGCTAGAA
Golden6-NAN	slc24a5	GGACTGAGTTTCCAGGGTTCGAG	1	53	-	-	x	GAG	no	TAATACGACTCACTATAGGACTGAGTTTCCAGGGTTCGTTTTAGAGCTAGAA
Golden7-NAN	slc24a5	GGCTGCGGGGAGTTCGGCTCCAG	3	71	-	-	x	CAG	no	TAATACGACTCACTATAGGCTGCGGGGAGTTCGGCTCGTTTTAGAGCTAGAA
No-tail1-NGN	tbxta	GGACTCACCCAACTTCGGCGCGC	2	27	-	x	-	CGC	yes	TAATACGACTCACTATAGGACTCACCCAACTTCGGCGGTTTTAGAGCTAGAA
No-tail2-NGN	tbxta	GGGTTCGTATTTGTGCAATGAGT	3	66	-	x	-	AGT	no	TAATACGACTCACTATAGGGTTCGTATTTGTGCAATGGTTTTAGAGCTAGAA
No-tail3-NGN	tbxta	GGGCACCCATTCACCGTTCACGT	2	52	-	x	-	CGT	no	TAATACGACTCACTATAGGGCACCCATTCACCGTTCAGTTTTAGAGCTAGAA
No-tail4-NGN	tbxta	GGGTCGAGACCGGTGACACTGGC	2	41	-	x	-	GGC	yes	TAATACGACTCACTATAGGGTCGAGACCGGTGACACTGTTTTAGAGCTAGAA
No-tail5-NGN	tbxta	GGGGTTCGGGTTTCCCACCGGGC	2	75	-	x	-	GGC	yes	TAATACGACTCACTATAGGGGTTCGGGTTTCCCACCGGTTTTAGAGCTAGAA
No-tail6-NAN	tbxta	GGGGACGCGTCCGAGCGGGATAT	1	58	-	-	x	TAT	no	TAATACGACTCACTATAGGGGACGCGTCCGAGCGGGAGTTTTAGAGCTAGAA
No-tail7-NAN	tbxta	GGTGAATGGGTGCCCGGTGGGAA	2	78	-	-	x	GAA	yes	TAATACGACTCACTATAGGTGAATGGGTGCCCGGTGGGTTTTAGAGCTAGAA
No-tail8-NAN	tbxta	GGTGGGAAACCCGAACCCCAAAG	2	39	-	-	x	AAG	no	TAATACGACTCACTATAGGTGGGAAACCCGAACCCCAGTTTTAGAGCTAGAA
Universal primer Cas9										AAAAGCACCGACTCGGTGCCACTTTTTCAAGTTGATAACGGACTAGCCTTATTTTAACTTGCTATTTCTAGCTCTAAAAC

## Sheet: zebrafish PCR primers Supp Fig6
Name			Sequence			Use
Fwd_gRNA_NGN_alb1			TCACGCCAGTGTTGCTGAGC			PCR for gRNA albino-1 mutated embryos
Rev_gRNA_NGN_alb1			CAAGTTTACTTGACCTTCACCC			PCR for gRNA albino-1 mutated embryos
Fwd_gRNA_NGN_golden5			AGCGAAGCGCCATATAATGC			PCR for gRNA golden-5 mutated embryos
Rev_gRNA_NGN_golden5			CGGATCTCTGCACTGAGATG			PCR for gRNA golden-5 mutated embryos
Fwd_gRNA_NGN_ntl1			AATGTACTCGGTCCTGCTGG			PCR for gRNA notail-1 mutated embryos
Rev_gRNA_NGN_ntl1			TTACATTATAACGTATAGGCCC			PCR for gRNA notail-1 mutated embryos

## Sheet: zebrafish mutagenesis primers
Name		Sequence					Target protein	Use
cas9_A61R_fwd		GGAGAGACTGCCGAACGAACACGCCTGAAAAGAAC					SpRY	To generate the mutation A61R in SpRY variant
cas9_L1111R_fwd		CAAAAGAAAGTATTCGGCCAAAACGCAACTCTG					SpRY	To generate the mutation L1111R in SpRY variant
cas9_D1135L-S1136W_fwd		AGAAGTATGGAGGCTTTCTCTGGCCCACTGTGGCATACTCC					SpRY/SpG	To generate the mutations D1135L and S1136W in SpRY and SpG variants
cas9_G1218K-E1219Q_fwd		TGCTGGCAAGCGCTAAACAGCTGCAGAAAGGCA					SpRY/SpG	To generate the mutations G1218K and E1219Q in SpRY and SpG variants
cas9_N1317R-A1322R_fwd		TCACTCTGACAAGACTGGGCGCACCTCGAGCTTTCAAGTACTTCG					SpRY	To generate the mutations N1317R and A1322R in SpRY variant
cas9_R1335Q-T1337R_fwd		CACTACAATCGATAGAAAGCAGTACCGCTCCACTAAGGAGGTGC					SpG	To generate the mutations R1335Q and T1337R in SpG variant
R1333P-R1335Q_fwd		TCGACACTACAATCGATCCAAAGCAGTACACCTCCACTAAGGAG					SpRY	To generate the mutations R1333P and R1335Q in SpRY variant
T1337R_fwd		AATCGATCCAAAGCAGTACCGCTCCACTAAGGAGGTGCTG					SpRY	To generate the mutation T1337R in SpRY variant

## Sheet: C. elegans ssODNs
List of ssODNs used in this study - C. elegans
dpy-10 (cn64) repair	CACTTGAACTTCAATACGGCAAGATGAGAATGACTGGAAACCGTACCGCATGCGGTGCCTATGGTAGCGGAGCTTCACATGGCTTCAGACCAACAGCCTAT
usp-48:wrmScarlet 1-3 repair	CCCCGGAGCGTGGTTTCGTGGATACAGCGCTCGCTCATGTCAGCAAGGGAGAGGCAGTTATCAAGGAGTTCATGCGTTTCAAGGTCCACATGGAGGGATCCATGACCGAGGGACGTCACTCCACCGGAGGAATGGACGAGCTCTACAAGTGATATTTTTTCACAGACAATGTTTAATTCTTATA
trx-1:wrmScarlet1-3 repair	AACTGCGTCAAAAAGTGTTGGAGCACGTATCTGCTCAAGTCAGCAAGGGAGAGGCAGTTATCAAGGAGTTCATGCGTTTCAAGGTCCACATGGAGGGATCCATGACCGAGGGACGTCACTCCACCGGAGGAATGGACGAGCTCTACAAGTGATCTTCGACCATCTGCTTTTAAACCAATCATCT
swsn-4 [R350C] repair	CGTATGCAAAAACTGATGCAAGAAGATGAAGAAGGCTACTGCGCTCTTCTTGATGAGAAGAAAGATCAACGTCTTGT
W05H9.1p::GFP::H2B1-3 repair	TAAGTTCTGTATTGATTTTTATCATTAACATTTTAGAATGCCAAGTTTGTACAAAAAAGCAGGCTCCATGAGTAAAGGAGAAGAACTTTTCACTGGAGAGGGAACCAAGGCCGTCACCAAGTACACTTCCAGCAAGTAAACTTTGTTCGATAACCATGTGATTGTATTATAAAATTGTTTGCACATTGTTTTGC
cep-1::wrmScarlet1-3 repair	GCTTTTACCGCATCCAGGAAGCGATGAAACTGCCAAAGGTCAGCAAGGGAGAGGCAGTTATCAAGGAGTTCATGCGTTTCAAGGTCCACATGGAGGGATCCATGACCGAGGGACGTCACTCCACCGGAGGAATGGACGAGCTCTACAAGTAAAAATCATATCACCACCTGGTTTAATCGCCTAATTT
cki-1::AID	CGATCAGAACTCGATCTTCATGCTCTCCATACATGCCTAAAGATCCAGCCAAACCTCCGGCCAAGGCACAAGTTGTGGGATGGCCACCGGTGAGATCATACCGGAAGAACGTGATGGTTTCCTGCCAAAAATCAAGCGGTGGCCCGGAGGCGGCGGCGTTCGTGAAGTAGAGGTTTCATTTTGACTTTTTTTTGCCCAAT
D1135L and S1136W repair	AGAAGGACTGGGACCCAAAGAAGTACGGAGGATTCCTGTGGCCGACCGTCGCCTACTCCGTCCTCGTCGTCGCCAAGGTC
G1218K and E1219Q repair	TCGAGAACGGACGTAAGCGTATGCTCGCCTCCGCCAAACAGCTCCAGAAGGGAAACGAGCTCGCCCTCCCATCCAA
R1335Q and T1337R repair	GCCTTCAAGTACTTCGACACCACCATCGACCGTAAGCAGTACCGTTCCACCAAGGAGGTCCTCGACGCCACCCTCATCCA

## Sheet: C. elegans crRNAs
List of crRNAs - C. elegans
Protospacer	PAM	GC% (protospacer)	Orientation	CRISPRScan Score	Figure
dpy-10
GCTACCATAGGCACCACGAG	CGG(T)	60	-	54	1e
TGACTGGAAACCGTACCGCT	CGT(G)	55	+	50	4d
wrmScarlet
GGGAGAGGGACGTCCATACG	AGG(G)	65	+	77	1i
GGTTTGGGTTCCCTCGTATG	GAC(G)	55	-	71	3e
CTCCTGGGACATCCTCTCCC	CAC(A)	65	+	84	3e
TCAAGTGGGAGCGTGTCATG	AAC(T)	55	+	39	3e
GGGATGGGAGGCCTCCACCG	AGC(G)	75	+	81	3b, 3c
usp-48
TCTGTGAAAAAATATCAATG	AGC(G)	25	-	30	4c
trx-1
AGCAGATGGTCGAAGATCAT	TGA(G)	45	-	45	4c
W05H9.1
TTATCATTAACATTTTAGAA	TGA(G)	15	+	11	4c
AATTTTATAATACAATCACA	TGG(T)	15	-	18	4c
swsn-4
AAGAAGATGAAGAAGGATAT	CGT(G)	30	+	44	4c
cep-1
AAGCGATGAAACTGCCAAAG	TAA(A)	45	+	71	4c
cki-1
CTTCATGCTCTCCATACTAG	AGG (T)	45	+	23	4c
gtbp-1 (EGFP, Nested CRISPR Step 2)
CGTCGAGCTCGACGGAGTCA	AGG (A)	65	+	39	4c
endogenous SpG construction
GACGGAGTAGGCGACGGTTG	GGG(A)	65	-	79	N/A
TCCCTTCTGGAGCTCTCCGG	CGG(A)	65	-	78	N/A
TGGTGGAGGTGTAACGCTTA	CGG(T)	50	-	55	N/A

## Sheet: C. elegans primers
List of primers used in this study - C. elegans
Gene	Orientation	Sequence (5' to 3')	Remarks
dpy-10	Fwd	GAGTTGGTCCCTTATCTCCAG	Sequencing primer
dpy-10	Rev	GCGTCAGATGATCTACCGGT	Sequencing primer
dpy-10	Fwd	TGTCTGTGTTGCTCTCCCAAT	Mutagenesis quantification/genotyping/sequencing primer
dpy-10	Rev	ACTTGGTTGAGTGGGCATGT	Mutagenesis quantification/genotyping/sequencing primer
wrmScarlet	Fwd	GTCAGCAAGGGAGAGGCAGTTAT	Sequencing primer
wrmScarlet	Rev	CTTGTAGAGCTCGTCCATTCCT	Sequencing primer
gtbp-1	Fwd	AGCTCAGGCTGAATCGGAAA	Sequencing primer
gtbp-1	Rev	ACAAGAAGGAAAAAGGAGAACGGA	Sequencing primer
usp-48	Fwd	CGGCGGTGAACAGTTTGATG	Genotyping/sequencing primer
usp-48	Rev	GATCCAGCGAACAAAAGGGG	Genotyping/sequencing primer
trx-1	Fwd	CAAGATGATGCCGACTTTCA	Genotyping/sequencing primer
trx-1	Rev	AGCGGGGTTTAATTGTAGGG	Genotyping primer
trx-1	Rev	TGTTGACTCCCAACACCCTT	Sequencing primer
swsn-4	Fwd	GCTCAAGATCGTGCACATCGT	WT-specific primer
swsn-4	Fwd	GCTCAAGATCGTGCTCACTGC	Mutant-specific primer
swsn-4	Fwd	ACTAAACCAGACGAGCGTGG	Sequencing primer
swsn-4	Rev	TCAGATGGTTGCTCGCTCAG	Genotyping/sequencing primer
cep-1	Fwd	CGATGAAGAGAAGTCGCTGT	Genotyping/sequencing primer
cep-1	Rev	CTAGTGAGAAATGCGGTGCT	Genotyping primer
cep-1	Rev	CGTCGACAGACTCGTTTTGT	Sequencing primer
W05H9.1	Fwd	CATACTGGGCGGACGTTAAT	N-ter external genotyping/sequencing primer
W05H9.1	Fwd	TGTCTACGAACGGCTCGAC	C-ter internal genotyping primer
W05H9.1	Rev	AAAGACAAGCAGCAGTGCAA	N-ter internal genotyping primer
W05H9.1	Rev	TTTGAAGTTGACGTGGCATT	C-ter external genotyping/sequencing primer
cki-1	Fwd	AAGACCCCAACAAAGCGTCA	Genotyping primer
cki-1	Rev	GCACCGTGTGCCAGTTTCTA	Genotyping primer
mex-5p::Cas9	Fwd	AGTACGGAGGATTCGACTC	WT-specific primer: D1335, S1336
mex-5p::Cas9	Fwd	TACGGAGGATTCCTGTGG	Mutant-specific primer: D1135L, S1136W
mex-5p::Cas9	Fwd	AAGCGTCCACTCATCGAGAC	Sequencing primer: D1135L, S1136W
mex-5p::Cas9	Rev	GTAAGCACCTTCTTGACCTCC	Genotyping/sequencing primer: D1135L, S1136W
mex-5p::Cas9	Fwd	TATGCTCGCCTCCGCCGGAGAG	WT-specific primer: G1218, E1219
mex-5p::Cas9	Fwd	TATGCTCGCCTCCGCCAAACAG	Mutant-specific primer: G1218K, E1219Q
mex-5p::Cas9	Fwd	TTTCCAGGACCTCATCATCAAGC	Sequencing primer: G1218K, E1219Q
mex-5p::Cas9	Rev	GGATGATGTTCTCGGCCTGCT	Genotyping/sequencing primer: G1218K, E1219Q
mex-5p::Cas9	Fwd	GAGCTCGAGAACGGACGTAA	Genotyping/sequencing primer: R1335Q, T1337R
mex-5p::Cas9	Rev	TCCTTGGTGGAGGTGTAACG	WT-specific: R1335Q, T1337R
mex-5p::Cas9	Rev	TCCTTGGTGGAACGGTACTG	Mutant-specific: R1335Q, T1337R
mex-5p::Cas9	Rev	TGGCAAGCTTCTTCGCGTTT	Sequencing primer: R1335Q, T1337R

## Sheet: C. elegans List of Strains
List of C. elegans strains generated in this study
CER630	usp-48(cer211[usp-48::wrmScarlet1-3]) I
CER631	usp-48(cer212[usp-48::wrmScarlet1-3]) I
CER636	trx-1(cer216[trx-1::wrmScarlet1-3]) II
CER652	usp-48(cer220[usp-48::wrmScarlet]) I
CER653	usp-48(cer221[usp-48::wrmScarlet]) I
CER657	trx-1(cer224[trx-1::wrmScarlet]) II
CER658	cer225[mex-5p::Cas9 SpG(smu-2 introns) unc-119(+)] II; unc-119(ed3) III
CER659	cer226[mex-5p::Cas9 SpG(smu-2 introns) unc-119(+)] II; unc-119(ed3) III
CER660	cer227[mex-5p::Cas9 SpG(smu-2 introns) unc-119(+)] II; unc-119(ed3) III
CER664	trx-1(cer230[trx-1::wrmScarlet]) II
CER669	swsn-4(cer232(swsn-4[R350C]) IV
CER673	W05H9.1(cer236(W05H9.1p::GFP::H2B1-3)) X
CER674	W05H9.1(cer237(W05H9.1p::GFP::H2B)) X
CER675	cep-1(cer238(cep-1::wrmScarlet1-3)) I
CER691	cki-1(cer246[cki-1::AID]), eft-3p:TIR1:F2A::BFP:AID*::NLS::tbb-2 3'UTR II

## Sheet: Mutag. Quant. (zebrafish)
gRNA	Sequence	Muganesis percentage (from 2 samples)	Mutagenesis average	score	high efficient (according to phenotype)	Sotfware used	PCR Primers
Albino-1	GGTCGTCATGGGGCCGAAGG	82	80.5	80	Yes	ICE	CTCTTCTTACTGAGGACCAGCC
	GGTCGTCATGGGGCCGAAGG	79					CCCTGAAACTCATCTACTTCC
Albino-2	GGCTGCGTTTGTCACGCCAG	6	7	69	No	ICE	CTCTTCTTACTGAGGACCAGCC
	GGCTGCGTTTGTCACGCCAG	8					CCCTGAAACTCATCTACTTCC
Albino-3	GGCGAGCGACTACTGTAGGT	4	4	49	No	TIDE	CTCTTCTTACTGAGGACCAGCC
	GGCGAGCGACTACTGTAGGT	4					CCCTGAAACTCATCTACTTCC
Albino-4	GGGAAGGTTGATTATGCACG	0	0	62	No	ICE	CTCTTCTTACTGAGGACCAGCC
	GGGAAGGTTGATTATGCACG	0					CCCTGAAACTCATCTACTTCC
Albino-5	GGCTCCACCACTCCAAAAAC	ND	ND	28	No	ICE & TIDE	CTCTTCTTACTGAGGACCAGCC
	GGCTCCACCACTCCAAAAAC						CCCTGAAACTCATCTACTTCC
Albino-6	GGACTTCCCAGACGTCTGTA	67	64.5	38	Yes	ICE	CTCTTCTTACTGAGGACCAGCC
	GGACTTCCCAGACGTCTGTA	62					CCCTGAAACTCATCTACTTCC
Albino-7	GGGAATCCGTATGCTGAACA	0	0	56	No	ICE	GTCTGCTGAGAGGTTTTCAAGTG
	GGGAATCCGTATGCTGAACA	0					ATAGAGTGCAGAGGAGACGG
Albino-8	GGGATTCTGATGTTAGTGGG	50	44.5	74	Yes	TIDE	CTCTTCTTACTGAGGACCAGCC
	GGGATTCTGATGTTAGTGGG	39					CCCTGAAACTCATCTACTTCC
Golden-1	GGGAGTTCGGCTCCAGAGCT	4	2.5	80	No	ICE	GCGAAGCGCCATATAATGCA
	GGGAGTTCGGCTCCAGAGCT	1					CGGATCTCTGCACTGAGATG
Golden-2	GGTGTGTTTGTGACGAAGGG	40	40	68	Yes	ICE	ATGGAGGAAAGCTGGAGCTG
	GGTGTGTTTGTGACGAAGGG	40					GGGAAAAAAAACGTCAAAACTG
Golden-3	GGGTTCTGCTGTCTATAACC	1	4	45	No	ICE	ATGGAGGAAAGCTGGAGCTG
	GGGTTCTGCTGTCTATAACC	7					GGGAAAAAAAACGTCAAAACTG
Golden-4	GGCGATGACGGCGGCGACAC	35	22.5	58	No	ICE	ATGGAGGAAAGCTGGAGCTG
	GGCGATGACGGCGGCGACAC	10					GGGAAAAAAAACGTCAAAACTG
Golden-5	GGCTCCAGCAACATCCTGCG	71	63.5	44	Yes	ICE	GCGAAGCGCCATATAATGCA
	GGCTCCAGCAACATCCTGCG	56					CGGATCTCTGCACTGAGATG
Golden-6	GGACTGAGTTTCCAGGGTTC	1	3	53	No	ICE	GAGGACAGACGTGTTTCTCC
	GGACTGAGTTTCCAGGGTTC	5					CTTCTCCTCTCCTGTTTTCTGG
Golden-7	GGCTGCGGGGAGTTCGGCTC	0	0	71	No	ICE	GCGAAGCGCCATATAATGCA
	GGCTGCGGGGAGTTCGGCTC	0					CGGATCTCTGCACTGAGATG
Notail-1	GGACTCACCCAACTTCGGCG	77	72	27	Yes	ICE	GGAGAAAAGTTCAAGTGGTTC
	GGACTCACCCAACTTCGGCG	67					AATCATTACCTGTCCTCCTC
Notail-2	GGGTTCGTATTTGTGCAATG	ND	ND	66	No	ICE &TIDE	GAGGAGGACAGGTAATGATT
	GGGTTCGTATTTGTGCAATG						CTCAAACACTCACCTCTTCA
Notail-3	GGGCACCCATTCACCGTTCA	0	0.5	52	No	ICE	GGAGAAAAGTTCAAGTGGTTC
	GGGCACCCATTCACCGTTCA	1					AATCATTACCTGTCCTCCTC
Notail-4	GGGTCGAGACCGGTGACACT	91	91.5	41	Yes	ICE	GGAGAAAAGTTCAAGTGGTTC
	GGGTCGAGACCGGTGACACT	92					AATCATTACCTGTCCTCCTC
Notail-5	GGGGTTCGGGTTTCCCACCG	93	81	75	Yes	ICE	GGAGAAAAGTTCAAGTGGTTC
	GGGGTTCGGGTTTCCCACCG	69					AATCATTACCTGTCCTCCTC
Notail-6	GGGGACGCGTCCGAGCGGGA	7	4	58	No	ICE	ATGTCTGCCTCAAGTCCCGA
	GGGGACGCGTCCGAGCGGGA	1					CTCCCAGTCTTGGTGACAATC
Notail-7	GGTGAATGGGTGCCCGGTGG	88	79.5	78	Yes	ICE	GGAGAAAAGTTCAAGTGGTTC
	GGTGAATGGGTGCCCGGTGG	71					AATCATTACCTGTCCTCCTC
Notail-8	GGTGGGAAACCCGAACCCCA	18	16.5	39	No	ICE	GGAGAAAAGTTCAAGTGGTTC
	GGTGGGAAACCCGAACCCCA	15					AATCATTACCTGTCCTCCTC
			ND: no data
