# Supplementary material for: Genome editing in animals with minimal PAM CRISPR-Cas9 enzymes
Source: Nat Commun. 2022 May 12;13:2601. doi: 10.1038/s41467-022-30228-4 (PMC9098488; doi:10.1038/s41467-022-30228-4)
Supplement: Supplementary file 6 — Supplementary dataset 2 [file 41467_2022_30228_MOESM6_ESM.xlsx]

## Sheet: Fig. 4c
	editing	Target and PAM	DSB to edit distance	Cas9 variant and concentration	donor insert lenght	co-marker	% HDR among positives for co-marker	Animals with correct insertion by sequencing	Correct insertions by PCR-band size among animals screened	Incorrect insertions by PCR-band size among animals screened
ssDNA	swns-4 [R350C]	AGGATATCGTGCTCT (+)	6 bp	SpG (8.8 µM)	15 bp	dpy-10 co-CRISPR	0.1	100% (2/2)	2 out of 20	8 out of 20
	usp-48::wrmScarlet fragment 1-3	CTCGCTCATTGAtatt (-)	0	SpG (10.1 µM)	111 bp	dpy-10 co-CRISPR	19.7%	100% (2/2)	14 out of 71	3 out of 71
	trx-1::wrmScarlet fragment 1-3	CTGCTCAATGAtctt (-)	2 bp	SpG (8.8 µM)	111 bp	dpy-10 co-CRISPR	13.1%	100% (8/8)	8 out of 61	8 out of 61
	W05H9.1p::H2B-GFP fragment 1-3	TTTAGAATGAga (+) (N-t)	5 bp (N-t)	SpG (8.49 µM)	119 bp	dpy-10 co-CRISPR	6.6%	100% (6/6)	6 out of 91	4 out of 91
	cep-1::wrmScarlet fragment 1-3	CAAAGTAAAAATC	3 bp	SpRY (9.1 µM)	99 bp	dpy-10 co-CRISPR	0.071	100% (3/3)	3 out of 42	10 out of 42
	cki-1::AID	TACTAGaggtttc	0 bp	SpG (4.5 µM)	130 bp	mlt-2::GFP	16.6%	n.a.	6 out of 36	4 out of 36
dsDNA	gtbp-1:GFP	GTCAAGGAGTTC	0 bp	SpG (3.8 µM)	752 bp	dpy-10 co-CRISPR	22.9%	n.a.	n.a.	n.a.
	gtbp-1:GFP	GTCAAGGAGTTC	0 bp	SpRY (3.8 µM)	752 bp	dpy-10 co-CRISPR	0.02	n.a.	n.a.	n.a.
