# Supplementary material for: Genome editing in animals with minimal PAM CRISPR-Cas9 enzymes
Source: Nat Commun. 2022 May 12;13:2601. doi: 10.1038/s41467-022-30228-4 (PMC9098488; doi:10.1038/s41467-022-30228-4)
Supplement: Supplementary file 7 — Source Data [file 41467_2022_30228_MOESM7_ESM.xlsx]

## Sheet: Fig. 1c
Albino
	Alb-like	Severe	Mild	WT	Total
mCas9 alb-a	28	1	0	0	29
mCas9 alb-a	15	0	0	2	17
mCas9 alb-a	41	9	0	0	50
mSpG-alb-a	0	34	25	0	59
mSpG alb-a	1	14	2	0	17
mSpG alb-a	0	30	30	5	65
mSpG alb-a	5	34	33	2	74
mSpRY alb-a	0	0	4	54	58
mSpRY alb-a	0	0	56	21	77
mSpRY alb-a	0	0	26	2	28
mCas9 alb-b	0	5	24	9	38
mCas9 alb-b	0	0	29	4	33
mCas9 alb-b	0	0	31	14	45
mSpG alb-b	0	0	9	24	33
mSpG-alb-b	0	2	36	5	43
mSpG alb-b	0	0	26	12	38
mSpG alb-b	0	0	9	25	34
mSpRY alb-b	0	0	3	50	53
mSpRY-alb-b	0	0	29	30	59
mSpRY alb-b	0	0	11	24	35
NI	0	0	0	26	26
NI	0	0	0	49	49
NI	0	0	0	48	48
NI	0	0	0	13	13
NI	0	0	0	73	73
NI	0	0	0	23	23
mRNA	150 ng/ul
gRNA	20 ng/ul

## Sheet: Fig. 1d
Albino
	Alb-like	Severe	Mild	WT	Total
mSpG alb-a*	11	16	18	2	47
mSpG alb-a*	27	23	9	2	61
mSpG-alb-a*	0	10	66	11	87
mSpG alb-a*	36	25	3	0	64
mSpG alb-a**	19	39	0	0	58
mSpG-alb-a**	18	20	9	1	48
mSpG alb-a**	38	17	2	0	57
mSpG alb-a**	30	11	1	0	42
mSpRY alb-a*	8	40	17	0	65
mSpRY alb-a*	3	14	0	0	17
mSpRY alb-a*	0	39	17	0	56
mSpRY alb-a**	9	29	6	0	44
mSpRY alb-a**	15	2	1	0	18
mSpRY alb-a**	34	21	2	0	57
mSpG alb-b*	0	0	12	8	20
mSpG-alb-b*	0	0	26	30	56
mSpG alb-b*	0	0	19	29	48
mSpG alb-b*	0	0	19	5	24
mSpG alb-b**	0	2	19	6	27
mSpG-alb-b**	0	0	17	8	25
mSpG alb-b**	0	0	32	3	35
mSpG alb-b**	0	0	20	3	23
mSpRY alb-b*	0	0	30	43	73
mSpRY alb-b*	0	0	13	44	57
mSpRY-alb-b*	0	0	13	31	44
mSpRY alb-b*	0	0	6	56	62
mSpRY-alb-b**	0	0	11	25	36
mSpRY alb-b**	0	0	20	25	45
mSpRY alb-b**	0	0	26	22	48
mSpRY alb-b**	0	0	29	28	57
	*	**
mRNA	150 ng/ul	300 ng/ul
gRNA	120 ng/ul	240 ng/ul

## Sheet: Fig. 1f
Fig. 1f	WTCas9, SpG, and SpRY in vitro test with matched, and +1 and +5 mismatched guides (target: dpy-10)

## Sheet: Fig. 1g
Guide	Replicate	Day	dpy/rol	WT	Total	% rollers		Guide	Replicate	Day	dpy/rol	WT	Total
M	R1	D1	27	60	87	31.0345		+5	1	D1	1	143	144	0.694444
M	R1	D2	28	75	103	27.1845		+5	1	D2	0	58	58	0
		Total	55	135	190	28.9474				Total	1	201	202	0.49505
M	R1	D1	44	98	142	30.9859		+5	1	D1	1	95	96	1.04167
M	R1	D2	16	89	105	15.2381		+5	1	D2	0	109	109	0
		Total	60	187	247	24.2915				Total	1	204	205	0.487805
M	R1	D1	37	108	145	25.5172		+5	1	D1	0	100	100	0
M	R1	D2	8	83	91	8.79121		+5	1	D2	1	143	144	0.694444
		Total	45	191	236	19.0678				Total	1	243	244	0.409836
M	R1	D1	19	92	111	17.1171		+5	1	D1	1	144	145	0.689655
M	R1	D2	7	45	52	13.4615		+5	1	D2	0	87	87	0
		Total	26	137	163	15.9509				Total	1	231	232	0.431034
M	R1	D1	23	30	53	43.3962		+5	1	D1	0	72	72	0
M	R1	D2	12	67	79	15.1899		+5	1	D2	0	41	41	0
		Total	35	97	132	26.5152				Total	0	113	113	0
M	R1	D1	68	69	137	49.635		+5	1	D1	0	159	159	0
M	R1	D2	worm went under agarose					+5	1	D2	0	105	105	0
		Total	68	69	137	49.635				Total	0	264	264	0
M	R2	D1	28	109	137	20.438		+5	R2	D1	0	128	128	0
M	R2	D2	7	64	71	9.85915		+5	R2	D2	0	85	85	0
		Total	35	173	208	16.8269				Total	0	213	213	0
M	R2	D1	77	43	120	64.1667		+5	R2	D1	0	155	155	0
M	R2	D2	28	28	56	50		+5	R2	D2	0	111	111	0
		Total	105	71	176	59.6591				Total	0	266	266	0
M	R2	D1	17	69	86	19.7674		+5	R2	D1	0	80	80	0
M	R2	D2	6	46	52	11.5385		+5	R2	D2	0	60	60	0
		Total	23	115	138	16.6667				Total	0	140	140	0
M	R2	D1	18	35	53	33.9623		+5	R2	D1	0	128	128	0
M	R2	D2	23	83	106	21.6981		+5	R2	D2	0	72	72	0
		Total	41	118	159	25.7862				Total	0	200	200	0
M	R2	D1	65	44	109	59.633		+5	R2	D1	0	106	106	0
M	R2	D2	7	19	26	26.9231		+5	R2	D2	0	97	97	0
		Total	72	63	135	53.3333				Total	0	203	203	0
M	R2	D1	56	30	86	65.1163		+5	R2	D1	0	82	82	0
M	R2	D2	30	62	92	32.6087		+5	R2	D2	0	56	56	0
		Total	86	92	178	48.3146				Total	0	138	138	0
Grand Total:			651	1448	2099	31.0148	(group mean)				4	2416	2420	0.165289	(group mean)

## Sheet: Fig. 1i
1x WT NGG	1.26 µM WTSpCas9/anti-wrmScarlet NGG RNP + 0.40 uM WTSpCas9/dpy-10 NGG RNP
Plate	WT	KO +/-	KO partial	KO -/-	Sterile	Total KO	Total P0	Total P0 - sterile	% KO het and partial	% KO -/-	% ALL KO	% sterile	Alleles edited	TOTAL ALLELES	% alleles edited
2	1	1	1	7	0	9	10	10	10	10	90	0	16	20	80
12	0	1	1	8	0	10	10	10	10	10	100	0	18	20	90
13	0	0	2	8	0	10	10	10	0	20	100	0	18	20	90
7	0	3	1	5	1	9	10	9	33.3333	11.1111	100	10	14	18	77.7778
10	0	3	2	4	1	9	10	9	33.3333	22.2222	100	10	13	18	72.2222
11	0	3	3	3	1	9	10	9	33.3333	33.3333	100	10	12	18	66.6667
14	2	0	5	2	1	7	10	9	0	55.5556	77.7778	10	9	18	50
15	1	3	0	1	1	4	6	5	60	0	80	16.6667	5	10	50
TOTAL	4	14	15	38	5	67	76	71	19.7183	21.1268	94.3662	6.57895	105	142	73.9437
1x SpG NGG	1.26 µM SpG/anti-wrmScarlet NGG RNP + 0.40 uM WTSpCas9/dpy-10 NGG RNP
Plate	WT	KO +/-	KO partial	KO -/-	Sterile	Total KO	Total P0	Total P0 - sterile	% KO het and partial	% KO -/-	% ALL KO	% sterile	Alleles edited	TOTAL ALLELES	% alleles edited
2	14	0	1	0	0	1	15	15	0	6.66667	6.66667	0	1	30	3.33333
12	10	3	2	0	0	5	15	15	20	13.3333	33.3333	0	5	30	16.6667
17	12	0	3	0	0	3	15	15	0	20	20	0	3	30	10
9	8	0	0	0	1	0	9	8	0	0	0	11.1111	0	16	0
15	4	1	0	0	0	1	5	5	20	0	20	0	1	10	10
TOTAL	48	4	6	0	1	10	59	58	6.89655	10.3448	17.2414	1.69492	10	116	8.62069
1x SpRY NGG	1.26 µM SpRY/anti-wrmScarlet NGG RNP + 0.40 uM WTSpCas9/dpy-10 NGG RNP
Plate	WT	KO +/-	KO partial	KO -/-	Sterile	Total KO	Total P0	Total P0 - sterile	% KO het and partial	% KO -/-	% ALL KO	% sterile	Alleles edited	TOTAL ALLELES	% alleles edited
7	20	0	0	0	0	0	20	20	0	0	0	0	0	40	0
10	14	0	1	0	0	1	15	15	0	6.66667	6.66667	0	1	30	3.33333
15	14	0	1	0	0	1	15	15	0	6.66667	6.66667	0	1	30	3.33333
6	9	0	1	0	0	1	10	10	0	10	10	0	1	20	5
14	10	0	0	0	0	0	10	10	0	0	0	0	0	20	0
19	7	1	2	0	0	3	10	10	10	20	30	0	3	20	15
17	8	0	0	1	1	1	10	9	0	0	11.1111	10	2	18	11.1111
TOTAL	82	1	5	1	1	7	90	89	1.1236	5.61798	7.86517	1.11111	8	178	4.49438
SpG NGG 6x	8.39 µM SpG/anti-wrmScarlet NGG RNP + 1.68 uM SpG/dpy-10 NGG RNP
Plate	WT	KO +/-	KO -/-	Sterile KO -/-	Sterile	Total KO	Total P0	Total P0 - sterile	% KO +/-	% KO -/-	% ALL KO	% sterile	Alleles edited	TOTAL ALLELES	% alleles edited
6	0	2	8	0	0	10	10	10	20	80	100	0	18	20	90
9	1	2	7	0	0	9	10	10	20	70	90	0	16	20	80
10	0	6	4	0	0	10	10	10	60	40	100	0	14	20	70
12	0	1	9	0	0	10	10	10	10	90	100	0	19	20	95
17	0	3	6	0	0	9	9	9	33.3333	66.6667	100	0	15	18	83.3333
11	2	3	3	0	2	6	10	8	37.5	37.5	75	20	9	16	56.25
16	2	4	1	0	0	5	7	7	57.1429	14.2857	71.4286	0	6	14	42.8571
15	2	1	0	0	0	1	3	3	33.3333	0	33.3333	0	1	6	16.6667
TOTAL	7	22	38	0	2	60	69	67	32.8358	56.7164	89.5522	2.89855	98	134	73.1343
TOTAL (>5 rol)	5	21	38	0	2	59	66	64	32.8125	59.375	92.1875	3.0303	97	128	75.7812

## Sheet: Fig. 2b
Albino
	Alb-like	Severe	Mild	WT	Total
alb-1**	27	3	0	0	30
alb-1**	35	5	0	0	40
alb-2**	0	0	22	45	67
alb-2**	0	0	2	39	41
alb-3**	0	0	6	38	44
alb-3**	0	0	0	15	15
alb-4**	0	0	0	30	30
alb-4**	0	0	0	52	52
alb-5**	0	0	0	30	30
alb-5**	0	0	0	18	18
Golden
	Gol-like	Severe	Mild	WT	Total
gold-1**	0	0	12	40	52
gold-1**	0	0	19	40	59
gold-2**	2	30	16	1	49
gold-2**	0	30	17	1	48
gold-3**	0	0	9	18	27
gold-3**	0	0	2	37	39
gold-4**	0	22	20	18	60
gold-4**	0	17	64	4	85
gold-5**	13	18	0	0	31
gold-5**	21	9	1	0	31
gold-5**	12	29	0	0	41
gold-5**	7	28	11	0	46
No-tail
	Class III	Class II	Class I	WT	Total
ntl-1**	22	17	0	0	39
ntl-1**	38	6	1	2	47
ntl-1**	20	5	0	0	25
ntl-2**	3	5	5	16	29
ntl-2**	7	7	7	19	40
ntl-3**	0	0	2	37	39
ntl-3**	1	1	6	65	73
ntl-4**	21	16	8	3	48
ntl-4**	33	8	1	0	42
ntl-4**	13	24	3	1	41
ntl-5**	44	9	0	0	53
ntl-5**	47	6	2	0	55
	**
mRNA	300 ng/ul
gRNA	240 ng/ul

## Sheet: Fig. 2f
Albino
	Alb-like	Severe	Mild	WT	Total
alb-6**	12	13	0	0	25
alb-6**	8	2	1	0	11
alb-6**	3	15	0	0	18
alb-7**	0	0	2	30	32
alb-7**	0	0	4	27	31
alb-8**	0	18	0	0	18
alb-8**	7	2	0	0	9
alb-8**	0	4	15	0	19
Golden
	Gol-like	Severe	Mild	WT	Total
gold-6**	0	0	18	19	37
gold-6**	0	0	19	11	30
gold-7**	0	0	5	37	42
gold-7**	0	0	1	38	39
No-tail
	Class III	Class II	Class I	WT	Total
ntl-6**	3	1	11	24	39
ntl-6**	5	10	9	17	41
ntl-6**	3	2	4	42	51
ntl-7**	30	8	1	3	42
ntl-7**	39	11	2	0	52
ntl-8**	3	2	0	55	60
ntl-8**	1	5	3	57	66
	**
mRNA	300 ng/ul
gRNA	240 ng/ul

## Sheet: Fig. 3b
RNP NGH 1
1x SpG NGC	1.28 µM SpG/anti-wrmScarlet NGC RNP + 1.28 uM SpG/dpy-10 NGG RNP						2.33% glycerol
Plate	WT	KO +/-	KO -/-	Sterile KO -/-	Sterile	Total KO	Total P0	Total P0 - sterile	% KO +/-	% KO -/-	% ALL KO	% sterile	Alleles edited	TOTAL ALLELES	% alleles edited
4	5	0	0	0	0	0	5	5	0	0	0	0	0	10	0
6	4	0	0	0	0	0	4	4	0	0	0	0	0	8	0
9	5	0	0	0	0	0	5	5	0	0	0	0	0	10	0
10	5	0	0	0	0	0	5	5	0	0	0	0	0	10	0
14	10	0	0	0	0	0	10	10	0	0	0	0	0	20	0
17	8	1	0	0	1	1	10	9	11.1111	0	11.1111	10	1	18	5.55556
22	6	1	0	0	0	1	7	7	14.2857	0	14.2857	0	1	14	7.14286
TOTAL	43	2	0	0	1	2	46	45	4.44444	0	4.44444	2.17391	2	90	2.22222
3x SpG NGC	3.67 µM SpG/anti-wrmScarlet NGC RNP + 1.28 uM SpG/dpy-10 NGG RNP						4.50% glycerol
Plate	WT	KO +/-	KO -/-	Sterile KO -/-	Sterile	Total KO	Total P0	Total P0 - sterile	% KO +/-	% KO -/-	% ALL KO	% sterile	Alleles edited	TOTAL ALLELES	% alleles edited
6	5	2	1	0	2	3	10	8	25	12.5	37.5	20	4	16	25
12	0	5	2	0	3	7	10	7	71.4286	28.5714	100	30	9	14	64.2857
14	4	4	1	0	1	5	10	9	44.4444	11.1111	55.5556	10	6	18	33.3333
15	5	3	1	1	0	5	10	10	30	20	50	10	7	20	35
16	3	4	0	0	3	4	10	7	57.1429	0	57.1429	30	4	14	28.5714
19	3	5	2	0	0	7	10	10	50	20	70	0	9	20	45
20	5	4	0	0	1	4	10	9	44.4444	0	44.4444	10	4	18	22.2222
21	3	1	1	0	3	2	8	5	20	20	40	37.5	3	10	30
22	6	1	2	0	1	3	10	9	11.1111	22.2222	33.3333	10	5	18	27.7778
TOTAL	34	29	10	1	14	40	88	74	39.1892	14.8649	54.0541	17.0455	51	148	34.4595
6x SpG NGC	7.95 µM SpG/anti-wrmScarlet NGC RNP + 1.28 uM SpG/dpy-10 NGG RNP						8.37% glycerol
Plate	WT	KO +/-	KO -/-	Sterile KO -/-	Sterile	Total KO	Total P0	Total P0 - sterile	% KO +/-	% KO -/-	% ALL KO	% sterile	Alleles edited	TOTAL ALLELES	% alleles edited
2	1	5	0	1	3	6	10	7	71.4286	14.2857	85.7143	40	7	14	50
6	1	4	2	1	2	7	10	8	50	37.5	87.5	30	10	16	62.5
8	3	2	4	1	0	7	10	10	20	50	70	10	12	20	60
14	0	7	2	0	1	9	10	9	77.7778	22.2222	100	10	11	18	61.1111
15	3	6	1	0	0	7	10	10	60	10	70	0	8	20	40
16	3	3	2	1	1	6	10	9	33.3333	33.3333	66.6667	20	9	18	50
17	5	2	0	2	1	4	10	9	22.2222	22.2222	44.4444	30	6	18	33.3333
19	1	0	7	0	2	7	10	8	0	87.5	87.5	20	14	16	87.5
27	4	2	2	1	1	5	10	9	22.2222	33.3333	55.5556	20	8	18	44.4444
TOTAL	21	31	20	7	11	58	90	79	39.2405	34.1772	73.4177	20	85	158	53.7975

## Sheet: Fig. 3c
gRNA NGH 1
wtSpCas9 NGC 6x	7.95 µM wtSpCas9/anti-wrmScarlet NGC RNP + 1.28 uM wtSpCas9/dpy-10 NGG RNP
Plate	WT	KO +/-	KO -/-	Sterile KO -/-	Sterile	Total KO	Total P0	Total P0 - sterile	% KO +/-	% KO -/-	% ALL KO	% sterile	Alleles edited	TOTAL ALLELES	% alleles edited
2	6	2	2	0	0	4	10	10	20	20	40	0	6	20	30
4	9	1	0	0	0	1	10	10	10	0	10	0	1	20	5
6	6	3	1	0	0	4	10	10	30	10	40	0	5	20	25
8	8	1	0	1	0	2	10	10	10	10	20	10	3	20	15
11	4	3	1	0	2	4	10	8	37.5	12.5	50	20	5	16	31.25
14	7	3	0	0	0	3	10	10	30	0	30	0	3	20	15
19	8	1	0	1	0	2	10	10	10	10	20	10	3	20	15
22	6	2	1	0	1	3	10	9	22.2222	11.1111	33.3333	10	4	18	22.2222
25	7	1	0	1	1	2	10	9	11.1111	11.1111	22.2222	20	3	18	16.6667
27	6	3	1	0	0	4	10	10	30	10	40	0	5	20	25
TOTAL	67	20	6	3	4	29	100	96	20.8333	9.375	30.2083	7	38	192	19.7917
SpG NGC 6x	7.95 µM SpG/anti-wrmScarlet NGC RNP + 1.28 uM wtSpCas9/dpy-10 NGG RNP
Plate	WT	KO +/-	KO -/-	Sterile KO -/-	Sterile	Total KO	Total P0	Total P0 - sterile	% KO +/-	% KO -/-	% ALL KO	% sterile	Alleles edited	TOTAL ALLELES	% alleles edited
2	5	4	1	0	0	5	10	10	40	10	50	0	6	20	30
5	3	4	1	0	1	5	9	8	50	12.5	62.5	11.1111	6	16	37.5
7	3	3	2	2	0	7	10	10	30	40	70	20	11	20	55
9	4	6	0	0	0	6	10	10	60	0	60	0	6	20	30
11	2	3	3	1	1	7	10	9	33.3333	44.4444	77.7778	20	11	18	61.1111
13	3	3	2	1	1	6	10	9	33.3333	33.3333	66.6667	20	9	18	50
15	6	3	1	0	0	4	10	10	30	10	40	0	5	20	25
28	2	3	3	1	1	7	10	9	33.3333	44.4444	77.7778	20	11	18	61.1111
21	6	2	0	2	0	4	10	10	20	20	40	20	6	20	30
23	2	1	5	2	0	8	10	10	10	70	80	20	15	20	75
TOTAL	36	32	18	9	4	59	99	95	33.6842	28.4211	62.1053	13.1313	86	190	45.2632
SpG NGC 6x	7.95 µM SpG/anti-wrmScarlet NGC RNP + 1.28 uM wtSpCas9/dpy-10 NGG RNP
Plate	WT	KO +/-	KO -/-	Sterile KO -/-	Sterile	Total KO	Total P0	Total P0 - sterile	% KO +/-	% KO -/-	% ALL KO	% sterile
4	7	1	2	0	0	3	10	10	10	20	30	0	5	20	25
9	8	2	0	0	0	2	10	10	20	0	20	0	2	20	10
14	2	2	5	1	0	8	10	10	20	60	80	10	14	20	70
17	5	2	2	0	1	4	10	9	22.2222	22.2222	44.4444	10	6	18	33.3333
20	5	3	2	0	0	5	10	10	30	20	50	0	7	20	35
22	9	0	1	0	0	1	10	10	0	10	10	0	2	20	10
24	5	1	3	1	0	5	10	10	10	40	50	10	9	20	45
28	6	4	0	0	0	4	10	10	40	0	40	0	4	20	20
32	1	1	7	1	0	9	10	10	10	80	90	10	17	20	85
33	7	3	0	0	0	3	10	10	30	0	30	0	3	20	15
TOTAL	55	19	22	3	1	44	100	99	19.1919	25.2525	44.4444	4	69	198	34.8485
6x SpRY NGC	7.95 µM SpRY/anti-wrmScarlet NGC RNP + 1.28 uM wtSpCas9/dpy-10 NGG RNP
Plate	WT	KO +/-	KO -/-	Sterile KO -/-	Sterile	Total KO	Total P0	Total P0 - sterile	% KO +/-	% KO -/-	% ALL KO	% sterile
4	0	0	1	4	0	5	5	5	0	100	100	80	10	10	100
5	8	2	0	0	0	2	10	10	20	0	20	0	2	20	10
6	10	0	0	0	0	0	10	10	0	0	0	0	0	20	0
8	7	3	0	0	0	3	10	10	30	0	30	0	3	20	15
9	4	5	0	0	1	5	10	9	55.5556	0	55.5556	10	5	18	27.7778
14	3	2	0	0	1	2	6	5	40	0	40	16.6667	2	10	20
16	8	0	0	0	2	0	10	8	0	0	0	20	0	16	0
18	6	3	1	0	0	4	10	10	30	10	40	0	5	20	25
TOTAL	46	15	2	4	4	21	71	67	22.3881	8.95522	31.3433	11.2676	27	134	20.1493

## Sheet: Fig. 3d
Figure 3d	WTCas9, SpG, and SpRY in vitro test with NAN guides (target: dpy-10)

[truncated: 30 more sheets: Fig. 3e, Fig. 4b, Fig. 4c, Fig. 4d, Supp. Fig. 2a, Supp. Fig. 2b, Supp Fig. 2c, Supp. Fig. 2d, Supp. Fig. 2e, Supp. Fig. 3a, Supp. Fig. 3b, Supp. Fig. 3c, Supp. Fig. 3d, Supp. Fig. 4a, Supp. Fig. 4b, Supp. Fig. 4d, Supp. Fig. 5a, Supp. Fig. 5b, Supp. Fig. 5c, Supp. Fig. 7a …]
